# Supplementary material for: Internet publicity of data problems in the bioscience literature correlates with enhanced corrective action
Source: PeerJ. 2014 Apr 3;2:e313. doi: 10.7717/peerj.313 (PMC3994617; doi:10.7717/peerj.313)
Supplement: Supplemental Information 1 — Spreadsheet contains full list of alleged data problems for 274 papers in the public set and 223 papers in the private set, with all identifying information removed. [file peerj-02-313-s001.xls]

## Sheet: Public
Public Set				Note: All problems listed in this column are reports of appearances, and are not to be taken as allegations of misconduct
				Semicolon indicates separation (i.e. another figure being discussed)
				*N.B. The numbered "Groups" in this public set are not the same as those in the private set
				Disclaimer: Care was taken to sanitize this data. The author (Paul Brookes) has responsibility for the dataset.
Paper ID#	Erratum	Retraction	Group ID#	Problems	Action
1			1	WB bands pasted onto gray background; WB bands swapped or re-used for diff proteins; WB same bands used for L/R panels	-
2			1	Apparent duplication of actin bands	-
3			1	Apparent splicing of blots	-
4			1	Apparent adjustment of brightness for selected bands only	-
5			1	Same MW ladder appears in 2 panels; MW ladder pasted on or verically shifted	-
6			2	WB bands duplicated; Lane cut off; Bands appear drawn in with pen; Undisclosed splicing	Retracted (prior)
7			2	Horizonal splices, bump-outs on right edge	-
8			2	Vertical splicing on all 3 panels; Vertical splicing	-
9			2	Vertical splicing	-
10			2	Vertical splicing	-
11			2	Vertical splicing	-
12			2	Vertical splicing	-
13			2	Vertical splicing	-
14			2	Same blot appears to be used twice	-
15	1		3	All bands in blot spliced together	Erratum
16		1	4	Replication of e-phys traces	Retracted
17		1	4	Multiple re-used ephys traces;more duplicated traces	Retracted
18			4	Fig. 3A, replication of e-phys traces	-
19	1		4	Replication of e-phys traces	Correction
20	1		4	Figure is a copy of figure in paper #19	Correction
21	1		5	Replication of FACS traces	Erratum
22			6	Duplicated b-actin loading controls;Rre-use of actin blots, different cells	-
23			6	Middle two images duplicated	-
24			6	Duplicated FACS plots; Re-use of actin blot, re-sized; Re-use of actin blots	-
25		1	7	Spliced control blot	Retracted
26			7	Same control blot from paper #25	-
27			8	Vertical splicing of all lanes in blot; Right lanes spliced in; All lanes spliced; More splicing	-
28			9	Numerous splicing events	-
29			10	Duplicated blots	-
30			10	Loading control blot duplicated	-
31			10	Spliced blots, jagged edges along top	-
32			10	Loading control blot re-used; Blot re-used withhoriz' flip	-
33			10	blot re-used, flip horiz'; blot re-used, flip horiz'; b-actin blot re-used, flip horiz'	-
34			11	blots spliced; Left lane of one blot is mirror image of 1st lane of other blot	-
35			11	spliced blots; spliced blots	-
36			11	blotspliced	-
37			11	spliced;whole top left section of blot is spliced in	-
38	1		11	right lane spliced in; splicing; Right two panels same FACS trace re-sized	Erratum (prior)
39		1	12	splicing	-
40			12	splicing; duplication of MW markers between panels	-
41			12	WB panels duplicated; spliced	-
42	1		12	panels re-used with rotation	Correction
43		1	12	splicing and pasted in bands	Retracted
44			12	re-use of spot between 2 panels	-
45			12	control blot re-used between panels	-
46			12	splicing	-
47			12	re-use of flow cytometry traces	-
48			13	Fig of paper #48 & Fig. of paper #49 use same blot	-
49	1		13	Fig. of paper #48 & Fig. of paper #49 use same blot	Erratum (prior)
50			13	bands duplicated; splicing; blot re-used, flip horiz'	-
51	1		13	duplication of fluorescent images; duplication of data, different "N"s	Erratum (prior) does not address all issues
52			13	same blot used for 2 diff proteins	-
53			14	#53 Fig.vs. #54 Fig.use shared data	-
54			14	#53 Fig. vs. #54 duplicated panels; #54 Fig., duplicated panels within, rotated; #54 Fig., duplicate panels within, flip vert'	-
55			14	#56 Fig. vs. #55 Fig., duplicate panels, rotated	-
56			14	#56 Fig. vs. #55 Fig., duplicate panels, rotated	-
57			15	blots spliced	Paper in limbo (still listed as "in press", 2014)
58			15	actin loading blot re-used; actin loading blot re-used	-
59			15	re-use of actin blots, vertical splices too; some blots spliced but not all	-
60			15	blot spliced, step along top edge	-
61			16	controls some bands re-used; controls some bands re-used	-
62	1		17	re-use of images for diff. conditions	Erratum
63	1		17	re-use of images for diff. conditions; #62 & #63 lots of overlapping text; #62 Fig. vs. #63 Fig. blots duplicated	Erratum, does not address all issues
64			18	duplicated bands on blots; Odd gap between 1st and 2nd lanes	-
65			18	Same images used for different cells	-
66			18	Fig. is same as Fig. of paper #65, diff cells	-
67		1	19	re-use of blot between panels; re-used in left/right panels;blot re-used, vert re-sizing; uncanny similarities in flow scatter plots; blot re-used, flip horiz'; same bands also appear in 2 diff bots, right panel is same as x, flip-horiz'; blot re-used, flip horiz'; blots - same blot, diff protein; same blot, diff protein	Retracted
68			19	same b-actin blot.	-
69			19	splicing, splicing	-
70			19	same b-actin control for unrelated expts; parts of fluo' image same, diff antibodies	-
71	1		19	FACs panels duplicated	Corrected
72			19	left 2 lanes spliced in	-
73			19	lane 15 (right) spliced in	-
74			19	#74 Fig. vs. #75 Fig. , same blot, diff cells	-
75			19	#74 Fig. vs. #75 Fig. , same images, diff cells & cond'n	-
76			19	#76 Fig. vs. #77 Fig., same blot, diff cells	-
77			19	#76 Fig. vs. #77 Fig. , same blot, diff cells	-
78			20	Same GAPDH blot, diff expt.
79			20	splicing of some blots, not others; splicing. ;, splicing; splicing - a band was cut in half;slicing in top panel	-
80			20	splicing in blot; splicing in blot, left panel	-
81			21	re-use of blot w. horiz' stretch; re-use of bands w. vert' stretch & diff exposure
82			22	x & x. images are of same origin	-
83	1		11	lots of duplication between x & x round blots	Correction
84			11	splicing; some bands more "saturated" = diff' origin; splicing
85			23	Splicing; duplication of MW markers between panels; Same image, rotated 90 CCW.	-
86			23	Fig. contains blot reproduced from #85 Fig	Correction (prior) does not address all issues
87			23	splicing; splicing	-
88			24	splicing; splicing	-
89			24	splicing	-
90			24	A LOT of splicing; more splicing	-
91			24	splicing.	-
92			24	duplicates blot from Fig. of #91	-
93			13	bands duplicated between blots;both have duplication of bands too; image reused, top left/right panels; bands in xxx blot flip horiz' re-use in xxx blot; splicing	-
94			25	re-use of cells across images; some blots smiley, others not = not same gel; Horizontal gray "fill in" bands.; same thing - gray horizontal "filler" material	Erratum (prior) does not address all issues
95			25	blots re-used w. re-sizing; blot is spliced but other gels not
96	1		25	splicing, vertical steps along top edge of gel; Also Fig. of #96, blot lifted from #95 Fig	Corrected & republished, does not address all issues
97	1		26	same image for x and x time points; Fig.x & xhow the same data; same data in 2 panels, but p-values different	Erratum
98		1	27	#98 Fig. & #99 Fig. are identical	Retracted
99			27	#98 Fig. & #99 Fig. are identical	-
100		1	28	duplication of bands between blots; duplication of bands between blots	Retracted
101			28	bands duplicated, other fig too	Erratum (prior)
102		1	28	bands duplicated	-
103			28	Fig. x vs. y re-use of image, diff arrows	-
104	1		29	re-use of image for diff conditions	Corrected btw. in press & final pub'
105			30	#106 Fig. vs. #105 Fig. re-use of image; #106 Fig. vs. #105 Fig. , re-use of image (flip horiz');	-
106			30	#106 Fig. vs. #105 Fig. re-use of image; #106 Fig. vs. #105 Fig. , re-use of image (flip horiz');	-
107			31	last lane spliced in, 1st lane spliced in	Retracted (prior)
108			31	splicing of blots	-
109			31	Re-use of images between panels	-
110			31	re-use of image panel	-
111			31	lower 2 panels are portions of the same image	-
112			31	same b-actin loading control, diff expts.	-
113			31	re-use of image in multiple panels	-
114			31	reproduction of image for diff. cell lines	-
115			31	portions of same image repro' in diff' doses	-
116			31	same image used for diff. conditions	-
117			31	#117 Fig. vs. #118 Fig., same image, diff cells	-
118			31	#117 Fig. vs. #118 Fig., same image, diff cells	-
119			32	blots the same, flip 180	-
120			32	left bands identical between 2 diff blots	-
121			33	Panels are mirror imagesof other Fig; other blots the same	Retracted (prior)
122			33	splicing;lanes 5-7 and lanes 2-4 are the same, flipped	-
123			33	spliced (left lane); spliced (left lane); lanes 7-10 the same, splice also in panel C	Erratum (prior), for incorrect ref's
124			33	spliced.; panels f & g are the same, rotated 180	-
125			33	Same MW markers used for 2 unrelated gels; spliced a lot	-
126			33	lots of splicing; odd looking bands in several blots	-
127			34	portions of same image re-used in L/R panels	-
128	1		34	band duplication, diff proteins	Erratum
129			34	funky looking error bars; re-sizing of plots very funny looking	-
130			34	no scale bars or quantitaton on flow data; Same for other figs	-
131	1		35	Error bars way to small for in-vivo variation; multiple panels replicated	Erratum, does not address all issues
132			36	#132 & #133, Abstracts virtually identical, several overlapping text portions	-
133			36	#132 & #133, Abstracts virtually identical, several overlapping text portions	-
134			37	some blots same, controls not	-
135			11	blots spliced together; re-use of image, diff. time points	-
136	1		11	same image re-sized for 2 panels w. re-size	Correction (comment)
137			11	splicing;more splicing	-
138			11	Saturation pattern of bands suggests diff. origins; more splicing of blots	-
139	1		38	re-use of control, but one horiz' spliced and the other not. Which one is "true"?;same b-actin control, diff ages of animals	Erratum, does not address all issues
140	1		38	re-use of images for diff. conditions; some blots spliced others not = not same gels	Erratum
141			39	spliced, step along top edge of blot; input and POI blots very similar; right panel vs.x, same blot for diff proteins (same blot also in Fig. Z); splicing, steps along top edges of blots;bands duplicated	-
142			39	portions of blots the same, flipped; re-use of blot for diff expts.; bands duplicated; splicing	-
143	1	1	39	left panel, numerous splices, steps on blot edges;right panel, more splicing, band duplications, flips; loading controls duplicated; right band pasted in; right panel, blot is same band duplicated; band on right is mirror of band on left, pasted in	Erratum, then retracted
144			35	In papers #144 & #145, issues with cell isolation could not be verified with vendor	-
145			35	In papers #144 & #145, issues with cell isolation could not be verified with vendor	-
146			40	Fsame blot used for 2 differnet conditions; duplication of e-phys traces	-
147	1		11	cloning of western blot bands	Corrected
148			41	re-use of actin blot for diff. conditions	-
149			41	use of sameband for 2 different blots of same MW proteins (so impossible to be all on one blot); Same for Fig. x too.	-
150			42	right bands in panels xyz cloned; cloning of bands; band cut out in middle.; cloning of bands in 2nd and 3rd blots	-
151			42	cloning of multiple blot bands; re-use of bands between blots; parts of blot re-used in multiple panels	-
152			43	multiple splicing incidents visible @ hi contrast;more splicing	-
153			43	duplication of lanes (vis @ hi contrast)	-
154			44	problems with splicing/duplication; more band/lane duplications	-
155			45	numerous bands re-used between blots	-
156			45	Portions of Fig.x overlap with paper #155 Fig.z & paer #157 Fig. x	-
157	1		45	images re-used between panels; re-use of images between panels	Erratum
158		1	45	images re-used between panels; duplication of flow histograms	Retracted
159		1	45	Fig. x of paper #159 is same as Fig. y of paper #160	Retracted
160			45	Fig. b of paper #159 is same as Fig. c of paper #160	-
161			45	duplication of flow histograms; all other blots have 5 lanes but loading ctrl has 6 lanes.	-
162		1	45	duplication of flow histograms	Retracted
163			45	Paper #163 Fig. x = paer #164 Fig. y, rotate 90 CW
164			45	Paper #163 Fig. x = paer #164 Fig. y, rotate 90 CW	-
165		1	45	Paper #163 Fig. x = Paper #165 Fig.y	Retracted
166	1		45	Paper #163 Fig. x = Paper #166 Fig. y	Erratum
167			45	Paper #167 Fig.x = Paper #168 Fig. y	-
168			45	Paper #167 Fig. x= Paper #168 Fig. y	-
169			45	same image of dish for diff' conditions; bands reproduced in blots	-
170	1		46	splicing, break line along top edge; re-use of loading control; top right blot panel pastedn in (diff background); multiple pasting events (enhanced contrast); multiple pasting events (enhanced contrast); multiple bands re-used.	Erratum, does not address all issues
171			46	multiple bands re-used between blots; Same images also appear in Fig.x.; Bands also re-used Fig.y vs. z	-
172	1		46	splicingl; splicing; re-use of loading controls for diff. expts.	Corrigendum, does not address all issues
173	1		47	blots re-used (top right, middle left) diff exposures;re-use of control blot; re-use of control blot	Erratum
174	1		10	loading control re-used, diff expts.	Erratum, does not address all issues
175			43	multiple bands duplicated and splicing events;MW markers identical between 2 gels	-
176			48	, flow scatter plots abruptly cut off horizontal; splicing vis. @ hi contrast
177			49	spliced in last 3 lanes; right 2 panels 1st 4 lanes replicated; Same image also appears in Fig.x
178			50	actin blot re-used, diff expts. 3rd band spliced; bands re-used between blots	-
179			50	spliced midde of b-actin blot (hi contrast); spliced 1st lane (hi contrast)	-
180			50	spliced;spliced blots from 1 gel, loading controls not	-
181			51	spliced (hi contrast); spliced (hi contrast)	-
182			51	huge splice running down middle of gel (hi contrast); Fig. X is the same data as Fig. X of paper #181, with x-axis shifted	-
183			51	re-use of colony images between panels; colony images spliced together	-
184			51	splicing (hi contrast); splicing (hi contrast). splicing	-
185			52	Paper #185 Fig. X is the same as paper #186 Fig. Y.	Erratum
186			52	Paper #185 Fig. Yis the same as paper #186 Fig. Z	-
187	1		53	duplicated FACS scatter plots	Erratum, does not address all issues
188			53	Numerous replications of bands in blots, between paper #s 188, 189, 190	Editorial Expression of concern (prior)
189			53	Numerous replications of bands in blots, between paper #s 188, 189, 190	Editorial Expression of concern (prior)
190			53	Numerous replications of bands in blots, between paper #s 188, 189, 190	Editorial Expression of concern (prior)
191			53	shared portions of images between panels	-
192	1		13	FACS scatter plts abrupt horiz' cut off	Corrected
193			42	input lanes cloned, used in multiple panels w. flips	-
194			42	blot images re-used.	-
195			42	same image used for diff. cell types; same image used twice w. horiz' flip; same blot used 3 times as control for diff blots.	-
196			42	re-used actin control for different expts.	-
197			54	V. complex reasons why data in Fig. x cannot be correct	-
198	1		55	re-use of band for diff experiments	Erratum
199	1		55	mysterious gray box pasted at bottom of left lane; right panel, same image used for 2 conditions	Erratum
200	1		55	portions of same image used for diff. samples	Correction
201			56	Lots of splicing (hi contrast), Numerous bands duplicated also. Saw-blade slope on blot; more splicing/duplication of bands; more splicing/duplication of bands (hi contrast); more splicing and cloning; just splicing.	-
202	1		57	Fig. xof paper #202 and Fig.yof paper #203 use the same bands/blots	Erratum, does not address all issues
203	1		57	Fig. x of #203 vs. Fig. y of #202 - re-use of images	Erratum
204			58	control is the same 5 bands replicated; actin bands duplicated, lots of splicing	-
205			58	Misalignment of lanes indicative of a splice; same loading control, unrelated experiments	-
206			59	actin controls re-used in other figs	-
207			59	loading controls same blot, diff exposure	-
208			60	western blot has no background, just bands pasted onto a pure gray box, no "noise" like other blots	-
209			60	one blot spliced, other one not. The 2 bands either side of the splice may be cloned	-
210			60	Paper #210 Fig. x blot is Paper #211 Fig x blot flipped horiz'	-
211			60	Paper #210 Fig. x blot is Paper #211 Fig x blot flipped horiz'	-
212			60	loading control left/right cloned	-
213			60	Same loading control; same GAPDH loading control blot, re-sized; same GAPDH blot with re-sizing	-
214			60	same loading control blot, shifted over by 1 band	-
215			60	blot re-used w. horiz' flip	-
216			60	one blot spliced, other blot isn't	-
217			60	blot re-used, diff conditions	-
218			60	blot re-used, diff expts.	-
219	1		61	blot bands re-used. Also re-use within a 3rd fig	Erratum
220			62	marker lane pasted in, step along top of gel	-
221			62	Control flow traces duplicated; controls duplicated	-
222			62	control flow traces duplicated	-
223			63	Paper #224 Fig.x and Paper #223 Fig. x share some images	-
224			63	big splice on 1st lane (step along top edge); replication of control flow traces	-
226			64	splicing	-
226			64	splicing	-
227			64	lots of splicing	-
228			64	splicing	-
229			65	hi-contrast reveals spliced a lot; splicing	Erratum (prior) does not address all issues
230			57	same image used for diff. expts.	-
231		1	57	multiple bands re-used between blots; lower left panel, bands re-used; bands re-used (re-sized) between figures; splicing; bands re-used (vert re-size); re-used blot for diff expt. conditions; re-use of flow cytometry plot for diff. conditions	Retracted
232			57	re-use of bands	-
233			57	re-use of fluo' images again in anohter fig; re-use of fluo' images	-
234		1	66	re-use of parts of same image between panels	Retracted
235	1		66	Paper #234 Fig. x vs. Paper #235 Fig. x, re-use of images	Erratum (prior) does not address all issues
236			66	Paper #234 Fig. x vs. Paper #235 Fig. x, re-use of parts of images;Paper #236 Fig. x, free probe band is missing from run on	-
237			67	same histogram to represent diff cells; same blot (diff exposure) re-used.;strange horiz' cut off on right lanes	-
238			68	left band on blot pasted in; splicing, also "selective brightening" of some bands	-
239			68	same loading band used for diff samples; blot spliced together; blots spliced together (hi contrast); spliced	-
240			69	splicing and re-use of bands in blots; numerous clone/flip/paste events	-
241			70	all bands in gel have been spliced together	-
242			70	visible halo around pasted in band on blot; strange looking, boxes/shadows everywhere	-
243			71	bands re-used w. horiz' flip	-
244			72	splicing (discontinuous scratch mark); splicing (hi contrast)	-
245	1		72	spliced	Erratum
246			72	bands pasted into center of gel (hi-contrast)	-
247			72	assembled from several images, also "filler" material appears in lower parts of lanes (cloned image); assembled from several images	-
248	1		72	spliced together some blots, not others	Erratum
249			72	lots of splicing revealed under hi-contrast	-
250	1		72	two figures with a lot of splice seams	Erratum
251			72	lots of splicing	-
252			72	Fig. xin this paper is same as Fig. x in paper #246 above	-
253			73	assembled from several images (hi contrast)	-
254			73	assembled from numerous images	-
255			73	spliced blots; top edge of blot cut horizontally. Also odd background used in annotation marks, may obscure features	-
256			74	blot has lots of band duplication; lots of band duplication, flipping; blot also has band duplication, cut-lines	-
257			66	blot L/R panels same, flip horiz'	-
258			66	Blot spliced from 3 separate images; more splicing (hi contrast); more splicing	-
259	1		66	same blot image, diff proteins	Erratum
260			66	spliced down the middle; spliced (hi contrast); left 2 panels, 1st panel is vert re-size of 2nd panel; 1st lane spliced in (hi contrast); some gels spliced, not all.	-
261			66	middle lane has "trail" of copy-pasted material below the main band.;1st lane not as tall as others	-
262			66	blot splicing (hi contrast)	-
263	1		66	right 2 bands in blot identical; blot middle 3 lanes not as tall as others; blot, 1st 2 lnes are identical	Erratum
264			66	Paper #264 Fig. x = Paper #265 Fig.x blots	-
265			66	bands re-used; L/R panels are mirror images	-
266			66	same blot, re-sized; Some bands also re-appear in Fig. x; Fig. y vs. Paper #263 Fig. z, same image re-used w. rotation, resizing, re-coloring	-
267	1		66	vertical edges on bands suggests splicing;splicing, plus right 2 lanes horiz' cut-off	Erratum
268	1		66	spliced, but loading control is not; parts of x & y images are re-used	Erratum
269	1		66	a lot of splicing vis @ hi contrast	Erratum
270	1		66	same "input" image re-used; same again	Erratum, does not address all issues
271	1		66	splicing in lower gel, re-use of bands; blot spliced, others not; multiple bands re-used to compose both images	Erratum
272			66	Paper #272 Fig. x vs. Paper #273 y - same images, re-sized	-
273			66	Lower left panels have the same image, rotated	-
274			75	Areas of blot pasted-over with repetitive pattern suggesting cloned "noise" to cover something up	-
274	47	16	<--Totals

## Sheet: Private
Private Set		Note: All problems listed in this column are reports of appearances, and are not to be taken as allegations of misconduct
		Semicolon indicates separation (i.e. another figure being discussed)
		*N.B. The numbered "Groups" in this private set are not the same as those in the public set
		Disclaimer: Care was taken to sanitize this data. The author (Paul Brookes) has responsibility for the dataset.
		Aggregate Total Actions: 5 Erratums, 2 Retractions
Paper ID#	Group ID#	Problems
1	1	Splicing in blot; image spliced down the middle; x blot = y blot rotated, stretched; blots are the same; histology sections re-used w. diff saturation
2	2	box pasted into lower half of image; splice down center (hi contrast)
3	2	lanes 1 spliced in. Lane 2 cut off at bottom; Some parts of pull-down data re-used in Fig. x, but then other parts not re-used, so controls not valid; mysterious gray box in lower part of control lane
4	2	Splice down center of gel
5	3	Suppl. Fig., re-use of control lanes; bands re-used, diff proteins; top gel, 1st lane spliced in; 2 bands missing from control blot
6	4	lower blots are same image re-sized horiz'; odd splicing in lower gel; more splicing of gels (hi contrast)
7	5	3rd lane pasted in; panels a/b, parts of same image re-used
8	5	lots of splicing; re-use of image from paper #7
9	5	1st lane spliced in; same ctrl blot for all 4 proteins, but some of those other blots are spliced, while control blot is not
10	6	last lane spliced in; top left blot, 1st lane spliced in.; last 2 lanes horiz' cut off above bands
11	7	Fig. x of paper #12 re-uses portions of Fig. x of paper #11
12	7	Fig. x of paper #12 re-uses portions of Fig. x of paper #11
13	7	Fig. x in paper #13 re-use image from Fig. x of paper #14
14	7	Fig. x in paper #13 re-use image from Fig. x of paper #14
15	8	All blots on washed out pure gray backgrounds
16	8	Last lane in blot pasted in; Background is pure gray
17	8	3rd lane spliced in
18	8	Uniform gray backgrounds in 3 figs (no noise)
19	8	Unconvincing backgrounds
20	8	Backgrounds uniform gray
21	8	Bands appear to have been erased from lanes; bands appear to be on diff. backgrounds, some evidence of splicing in 1st lane also
22	8	Odd looking backgrounds for all blots
23	8	Saturated bands on pure gray backgrounds; same thing; possible band re-use w. diff. exposure
24	8	1st lane appears spliced; same loading control
25	8	Right lane made by mirror/rotation of other fig.; step on left edge of panel sugg' splice, also bottom right panel has weird bkgd noise
26	9	Lanes 4 & 5 spliced in; lanes 2 & 3 spliced in
27	9	lower panel spliced (top edge step), upper panel not; splicing of last 2 lanes
28	9	lower panels, spliced together; "boxing" of upper pannels also odd
29	9	horiz/vert splicing, background manipulation; right lane spliced on
30	9	some blots spliced, others (loading controls) not
31	9	duplication of bands in blot; last 2 lanes spliced in; splicing;right center panel spliced in middle; panels re-used from Fig. x;lanes 3 & 7 are mirror images
32	9	blot spliced, right 2 panels taken from Fig. x, left 2 panels from Fig.y
33	9	right panel, spliced
34	9	RT-PCR, black dots on x and y are identical, If this is camera noise/lens dirt, why not on all images?
35	9	right 2 lanes spliced in on several blots;lower left panel, 3rd lane spliced in; upper panel spliced down the center
36	9	spliced down the center, possibly elsewhere too; right panel, 1st lane of blot spliced, vert step
37	9	appears to be spliced every 4 lanes; right lane spliced, vertical shear
38	9	lane 6 appears to be clone of lane 5; right 2 lanes spliced in
39	9	1st lane spliced in; 1st & 4th lanes spliced in; spliced down the middle; spliced down the middle, same for x
40	9	vertical splicing between lanes 5/6, 6/7
41	9	splicing lanes 2/3, lanes 5/6/7; splicing 1st lane; splicing right 2 lanes
42	9	vertical splice 1st lane
43	9	spliced; all spliced together;bands in boxes floating on zero background, and the xxx blot bands are mirror images of each other
44	9	dark background only over bands in sample lanes, not marker lane. Why?; lower panel appears to be spliced
45	9	loading ctrl bands appear spliced; same blot re-used in Fig.x.; left panel, right lane spliced in; right panel, splicing, steps along top of lanes
46	9	left lane missing or spliced in several panels; more splicing
47	9	apparent splicing 1st/2nd lanes ; ctrl blot spliced, maybe xxx blot too?; blot spliced
48	9	re-use of blot, diff. cells
49	9	re-use of blot in left 2 panels, diff. conditions
50	10	splicing in upper & lower panels; splice between lanes 3 &4
51	11	appears to be vertically spliced in several places
52	12	poor background with white halos around bands; inset panels spliced; background appears odd
53	13	panel appears to be spliced (some other "similar" looking bands within panels too); several bands appear to be larger versions of others
54	13	WB panel, bands pasted onto backgrd; also RT panel, spliced in middle, and numerous other bands appear "similar" between panels; blot re-used w. vertical re-size; blot re-used w. vertical re-size
55	13	re-use of bands in ctrl. and other blots
56	13	bands have angular right ends (cut-off?); lanes 3 & 5 are identical
57	13	lane spliced in
58	13	several bands have angular/truncated right edges; similar pattern in Figs.x &y, always on the right, why?
59	13	same again, squared "snouts" on right end of bands
60	13	Strange black auras above some bands, not others, suggesting upper material has been deleted.
61	13	very odd background on some lanes but not others
62	13	Several bands have square "snouts", only on left ends; plus right lane in bottom panel is spliced in (diff bckgrd)
63	13	spliced between lanes 3 & 4, as shown by step along top edge of blots; "snouts" on bands in Fig x too
64	13	lower panel, re-use of a band four times
65	13	Images re-used from paper #76 (see below)
66	13	everything on a pure gray bkgd
67	13	Everything saturated white on pure black bkgd
68	13	Everything saturated white on pure black bkgd
69	13	many bands look like trucks/elephants, very similar but re-sized and re-used between panels control bands re-used; blots re-used too ; spliced
70	13	panels identical; more identical panels; spliced, and xxx panel too
71	13	vertically edged bands suggest splicing
72	13	appear to be the same image re-used; These same figures also are in paper #70
73	13	splicing of right lane; lanes x-y appear the same as lanes z-zz
74	13	saturated bands, pure black bkgd
75	13	snouts on bands again (some shapes look very "familiar" from other papers by this group)
76	13	Panels in Fig. x re-used in paper #65
77	13	Panels in paper #76 came from here
78	14	upper panel spliced in several places; spliced lot; blot spliced
79	14	splicing in several panels; lots of splicing
80	15	splicing right lane; bands appear similar
81	15	right panel appears spliced; right lane appears spliced
82	15	all error bars the same, shifted vert' by same amount; error bars get bigger with values, as if fixed % error; left lanels x & y look the same; same for the xx panels on the left.; error bars all identical size. Same thing in Fig .y & z
83	15	panels x & y are the same field, but legend says stained "either or", so can't be the same cells; all spliced together;weird line horiz' above cell
84	15	spliced down the middle; right lane spliced in; second lane appears spliced in
85	15	middle lane spliced in; splices @ marker lane, and lanes x-y
86	16	blots spliced; possibly right lane spliced in
87	16	pure gray bkgrd, no anchoring of bands; right panels identical, rotated 90 deg';top left panel and one 3 along on right, the same, 180 CCW; re-use of panels with horiz' flip bottom row, 2nd from left = Fig. x 2nd row; spliced
88	17	backgrounds plain, cannot anchor bands; (same true for most other blots in the paper); suspect re-use of bands; band is on its own bkgrd;left lane= pure white rectangle; possible re-use of bands in input panels
89	18	vert' white lines suggest splicing of markers; panel re-used
90	19	right lane appears spliced in; left 2 lanes spliced in
91	19	error bars the same on all bars
92	19	clumsy slopes on error bars, gaps in axes, re-sized
93	19	re-use of band between blots; bands are the same in both panels
94	19	panels appear mirror images of each other
95	19	top panel spliced, possibly others; top panel spliced, middle one too; panel spliced.; top panel right lanes, same thing diff exposure; nput panels cloned; right panel spliced
96	19	bands in L/R panels same, diff exposure; panels re-used; panels re-used from Fig. x; panels re-used from elsewhere
97	19	Error bars identical in many panels (despite wide range of data values)
98	20	right 3 lanes appear spliced on in several panels; suspect all bands clones (right panel too); bands in top left & middle panels at xx kDa are same image flipped horizontally
99	21	panels in x/y appear to be the same, vert re-sized; panels the same thing;same control trace used in all FACS panels; panel from Fig. x appears again
100	22	lower panel spliced; lower, upper & lower, all spliced; middle panel spliced (maybe lower panel too)
101	23	upper panel right lane spliced in; upper panel splicing shown by diff bkgrds
102	23	top left panel splicing; Possibly the same in the other 2 panels in this Fig.; splicing in several places; more splicing
103	23	spliced in middle; right panels spliced
104	24	Numerous sections of papers #104 & #105 are identical
105	24	Numerous sections of papers #104 & #105 are identical
106	24	Numerous sections of papers #106 & #107 are identical
107	24	Numerous sections of papers #106 & #107 are identical
108	24	Numerous sections of papers #108 & #109 are identical
109	24	Numerous sections of papers #108 & #109 are identical
110	25	Significant overlap of data sets in papers #110 & #111
111	25	Significant overlap of data sets in papers #110 & #111
112	26	right panel, left band spliced in;several vertical seams suggest splicing;right panel spliced, diff bkgrds
113	26	blot spliced (edges around the image stepped); blot spliced
114	27	1st lane spliced (undisclosed); center band on diff bkgrd, appears pasted in
115	28	weird backgrounds; blot spliced; all very weird bkgrds
116	29	top panel spliced. Markers also spliced in lower panel
117	30	spliced
118	31	one panel pure gray bkgd, others not; pure gray bkgrds, not on all; Same thing in Fig. x, selective use of pure gray bkgds
119	31	top panel left lane spliced; spliced left lane
120	32	no bkgd, all black, cannot anchor bands; right lanes spliced in; right lane spliced in; left panel, left lane spliced, maybe others too
121	33	multiple panels spliced, but not all, cannot compare
122	34	funny bkgrds; 1st lane appears spliced in; top panel, splicing; X panel = overexp of Y panel; top panel spliced
123	64	ctrl panel spliced; ctrl, lower panel left lane spliced; lots of splicing; left panels 1st lane undisclosed splicing
124	64	spliced in middle; Maybe re-use of panels in Fig. x also
125	64	spliced in 3 figs
126	34	lower panel appears spliced;top panel spliced, maybe middle panel too; blot spliced lanes 8-9, maybe other panels too
127	63	top panel, lanes 1-4 = less exposure of lanes 5-8; maybe same for other panels ?; some bands re-used in L/R panels
128	34	suspect splicing
129	34	unlikely able to use this control blot as control for all the others in the figure
130	63	re-use of bands, pure black bkgd; possible band re-use between panels; possible band re-use between panels;also in Figure x band reuse
131	63	spliced; band reuse
132	63	top middle and right same image; bottom right and the one above it same image; right side, 2nd one down and middle 4th same; spliced in right lane
133	63	undisclosed splicing, same in Fig. x; marker lane spliced in; top left panel looks spliced too
134	63	spliced maybe; left 2 lanes diff. bgd, spliced
135	63	lower panel appears to re-use bands;lower panel 3rd lane has diff. bkgd
136	16	lower panel, left and right are the same sample; same loading control for 10 diff' gels?; panel spliced; top panel apears spliced
137	16	uniform white bkgds; Some parts hi-res, others lo?; odd gray rectangles above some bands
138	16	left panel 1st lane spliced; spliced
139	16	pure gray bkgd; spliced
140	16	splicing
141	16	suspected composite; lanes spliced in;other fig possibly spliced
142	16	spliced; Bkgds of x and y difficult to say if spliced; spliced
143	35	spliced; lots of splicing; lower panel spliced
144	36	right pane spliced;right lanes appear spliced on
145	37	left lane diff. bkgd, spliced in;spliced; spliced
146	38	re-use of bands, mirrored; vertical splice; 3rd lane pasted in
147	38	re-use of bands, diff conditions; re-use of bands
148	38	pure black bkgd, cannot anchor bands; Fig. x bands re-used
149	38	spliced, both obvious and not so obvious;band spliced
150	38	black bkgd, cannot anchor bands; spliced down the middle
151	38	central panels, splicing, sharp edges
152	38	black bkgd, maybe band re-use with mirroring; almost impossible to see what's bkgd and not;left panel, markers spliced in
153	38	suspect band re-use w. diff. exposure (see paper #159 too)
154	38	spliced lanes 2-3; Also some other band re-use throughout Fig. x; lanes appear spliced in
155	38	middle panels spliced on right 2 lanes; right 1/3 of panel spliced on
156	38	lane spliced in
157	38	both panels, bands appear to be re-used
158	38	pure white bkgd, cannot pin bands; left panel, right lane appears spliced in
159	38	spliced lanes 3-4; spliced both blots; left panel, some odd "seams" spliced; Left lane is taken from the right panel, diff. exposure; some bands re-appear in paper # 153 Fig x
160	38	blot spliced; blot has staggered bottom edge, spliced
161	38	vert splice in center, and v. odd stuff along bottom of gel; Also suspect bands in marker lane are cloned; splice
162	38	"debris" obscuring lanes is similar in patterns; why such low resolution with contrast turned up too high?; right lane spliced on
163	38	odd placement of "snow" and top left corner cut off; suspect splicing; lanes look the same; right 2 lanes may be pasted on
164	38	top panel spliced; splicing in both panels
165	38	lower right panel spliced; right lane spliced in
166	39	right 2 lanes appear clones; problems with re-use; problems with Fig re-use
167	40	spliced
168	40	Fig. x in #168 and Fig y in #169 re-use blots
169	40	Fig. x in #168 and Fig y in #169 re-use blots
170	41	spliced; spliced, odd streaks too
171	42	spliced
172	42	spliced; control unlikely from same blot; odd splicing
173	42	panels mixed up x vs y; splicing, some odd band similarities too; splicing; splicing, some band duplications
174	43	same images used to represent diff. samples;bands look odd, same in Fig. x
175	31	uniform background issues throughout ("too pure")
176	31	mono BkGrds;splicing; splicing;Splicing, same in Fig. x
177	31	blot spliced; splicing; blot spliced
178	31	top panel spliced
179	31	band re-use
180	31	abrupt cut off of trail below some bands; odd dark rectangles on image; uniform bkgrds, too perfect
181	31	blot spliced
182	31	bkgrds too perfect; blot spliced; bkgrds uniform or odd; splicing
183	31	bkgd uniform; bkgd unconvincing; splicing
184	31	lane spliced in; lanes spliced in; top panel spliced
185	44	Fig. x of papr #185 top left, is part of Fig y of paper #186, top left, turned upside down
186	44	Fig. x of papr #185 top left, is part of Fig y of paper #186, top left, turned upside down
187	45	All 3 papers (187, 188, 189) from diff labs use parts of the same images, inverted (B/W) and rotated/re-sized
188	45	All 3 papers (187, 188, 189) from diff labs use parts of the same images, inverted (B/W) and rotated/re-sized
189	45	All 3 papers (187, 188, 189) from diff labs use parts of the same images, inverted (B/W) and rotated/re-sized
190	15	Parts of Fig. x in paper #82 are the same as in this paper
191	46	lanes spliced; lanes 2-6 of Fig. x are re-used in lanes 1-5 Fig. y but flipped horiz' and vert.
192	46	Splicing issues throughout
193	46	Data re-use between Figures x and y; bkgrd problems and error bars odd
194	46	Looks spliced, but WBs too lo res' to say if problematic
195	46	Fig x and y in the papers #196 & #196 share multiple pieces of data.
196	46	Fig x and y in the papers #196 & #196 share multiple pieces of data.
197	46	re-use (w. flip) of some bands;bands in lanes 5 & 8 are identical; Lanes 2 & 4 also look the same; bands identical; bands mirrored; maybe re-use of bands elsewhere
198	46	errors on nearly all bars identical; suspected splice; Probs w. bkgds; suspected band re-use within Fig;panels on left and right have more in common than not; splicing
199	46	multiple re-use of control traces
200	46	white vertical streaks suggest splicing; top & bottom panels probably the same; maybe some splicing and band re-use
201	46	bkgd uniform; error bar problems; gray marks around filled peaks suggesting material has been erased to make them this shape; histograms appear odd
202	47	spliced a lot; lane of different pixel density vs. other lanes
203	48	poor bkgd relative to other components of figure
204	49	One panel spliced, others not; odd bkgd, last lane v. odd; panels also weird bkgd/splicing; right panel horiz cut off; odd horiz' bkgd steps
205	50	panels 5/6 and 7/8 are the same; Same thing in Fig. x; Possibly even re-use between panels
206	51	MW spliced in; suspect some panels may re-use bands (diff exposure)?
207	52	splicing obvious due to color diff on left panels; splicing in right panels too (top panel); right panel undisclosed splice
208	53	A lot of splicing throughout paper
209	54	suspected band manipulation; suspected band re-use; odd looking; fuzzy;undisclosed splice; band re-use
210	54	bands cloned; other panel may also use this image again w. rotation; input panels identical.
211	55	undisclosed splice right lane
212	56	splicing; bkgd probs; splicing, odd bkgds; bkgd probs; other figures too
213	8	splicing (gray bkgd changes in middle); appears made from several panels, bkgd steps; center left panel, square box pasted in for left cell
214	57	left lane spliced in; smooth bkgds, cannot pin bands
215	57	lanes 2 & 4 identical;left band has its own bkgd.; bottom panel, lanes 2-4 on diff bkgd vs. rest of panel
216	58	splicing ; right lane spliced in; same in other panel
217	58	splicing of control blot
218	59	re-use of image for 2 conditions, stretched.
219	60	splice; spliced also
220	61	splicing, re-use of bands; re-use of MW markers;splicing in upper panel; lower panel data re-use from Fig. x in paper #222
221	61	no MW markers, bkgrd truncated,looks odd; error bars weird looking
222	61	splicing; splicing; error bars all too small for data of this type
223	62	blot spliced, both horiz' and vert'
